# Supplementary material for: Synthesis and Pharmacological Characterization of New Photocaged Agonists for Histamine H3 and H4 Receptors
Source: Pharmaceuticals (Basel). 2024 Apr 21;17(4):536. doi: 10.3390/ph17040536 (PMC11053687; doi:10.3390/ph17040536)
Supplement: Supplementary file 1 [file pharmaceuticals-17-00536-s001.zip]

Archive with 1 entries (1 files):
- pharmaceuticals-2956618-supplementary.pdf
